# Supplementary material for: Discovery of a Small Molecule with an Inhibitory Role for RAB11
Source: Int J Mol Sci. 2024 Dec 9;25(23):13224. doi: 10.3390/ijms252313224 (PMC11642393; doi:10.3390/ijms252313224)
Supplement: Supplementary file 1 [file ijms-25-13224-s001.zip]

Archive with 1 entries (1 files):
- ijms-3330664-supplementary.pdf
